# Supplementary material for: Exploring the value in variations of the Relative Income Price (RIP) for calculating cigarette affordability: An illustration using Malaysia
Source: PLoS One. 2024 Nov 15;19(11):e0313695. doi: 10.1371/journal.pone.0313695 (PMC11567636; doi:10.1371/journal.pone.0313695)
Supplement: S1 Data — (XLSX) [file pone.0313695.s009.xlsx]

## Sheet: Table 1
Yearly GDP Per Capita
Year	GDP (MYR)	Population	GDP Per Capita
2009	712857000000	28081000	25385.7
2010	821400000000	28589000	28731.3
2011	864900000000	29062000	29760.5
2012	912300000000	29510000	30914.9
2013	955100000000	30214000	31611.2
2014	1012400000000	30709000	32967.5
2015	1176900000000	31186000	37738.1
2016	1229300000000	31634000	38860.1
2017	1300800000000	32023000	40620.8
2018	1363800000000	32382000	42116
2019	1343900000000	32523000	41321.5
*Source: Department of Statistics Malaysia (DOSM)
Note: The data provided by the Department of Statistics Malaysia (DOSM) on Household Income and Household Expenditure is given as a monthly figure. Therefore, to calculate the yearly HIPC and HEPC as per Table 1 of the manuscript, the values in this table must be multiplied by 12.
Monthly Household Income Per Capita (HIPC) and Household Expenditure Per Capita (HEPC)*
Type	Category	Years	2009	2010	2011	2012	2013	2014	2015	2016	2017	2018	2019
HIPC	Overall	Household Income (MYR)	4025	4428				6141		6958			7901
		Size of Household (person)	4.5	4.5				4.3		4.1			3.9
		Household Income Per Capita (MYR)	894.44	983.89				1428.14		1697.07			2025.9
	Urban	Household Income (MYR)	4705	5108				6833		7671			8635
		Size of Household (person)	4.5	4.5				4.3		4.1			3.9
		Household Income Per Capita (MYR)	1045.56	1135.01				1589.07		1870.98			2214.1
	Rural	Household Income (MYR)	2545	2955				3831		4359			5004
		Size of Household (person)	4.5	4.5				4.3		4.1			3.9
		Household Income Per Capita (MYR)	565.55	656.76				890.93		1063.17			1283.08
HEPC	Overall	Household Expenditure (MYR)						3412		4033			4534
		Size of Household (person)						4.3		4.1			3.9
		Household Expenditure Per Capita (MYR)						832.09		983.66			1162.56
	Urban	Household Expenditure (MYR)						3921		4402			4916
		Size of Household (person)						4.3		4.1			3.9
		Household Expenditure Per Capita (MYR)						911.86		1073.66			1260.51
	Rural	Household Expenditure (MYR)						2431		2725			3038
		Size of Household (person)						4.3		4.1			3.9
		Household Expenditure Per Capita (MYR)						565.4		664.63			778.97
*Source: Department of Statistics Malaysia (DOSM)

## Sheet: Table 2
Table 2 in the manuscript does not contain any data, hence no raw data is provided herein. It presents the nomenclature of the different versions of the RIP used throughout the study.

## Sheet: Table 3 & Table 4
GDP, Income and Expenditure Data
Note: To measure the 2000RIP as per Table 3 of the manuscript, the price of 2,000 cigarette sticks for each of the study years (the price of 100 packs of 20 sticks) was first determined. The price of 2,000 sticks was then calculated as a percentage of the per capita GDP, HIPC, and HEPC. For the ConsumptionRIP as per Table 4 of the manuscript, estimates were derived by multiplying consumption figu…
Cigarette Prices (MYR)	2009	2010	2011	2012	2013	2014	2015	2016	2017	2018	2019
Premium Price of 20 stickpack (MYR)	9.3	10	10	10.5	12	13.5	17	17	17	17.5	17.5
Premium Price of 2000 sticks (MYR)	930	1000	1000	1050	1200	1350	1700	1700	1700	1750	1750
Sub-Premium Price of 20 stickpack (MYR)	7.8	8.5	8.5	9	10.5	12	15.5	15.5	15.5	16	16
Sub-Premium Price 2000 sticks (MYR)	780	850	850	900	1050	1200	1550	1550	1550	1600	1600
*Source: Malaysian Ministry of Domestic Trade and Consumer Affairs
Yearly in MYR	2009	2010	2011	2012	2013	2014	2015	2016	2017	2018	2019
Gross Domestic Product (GDP) Per Capita	25385.7	28731.3	29760.5	30914.9	31611.2	32967.5	37738.1	38860.1	40620.8	42116	41321.5
Household Income Per Capita (HIPC) Overall	10733.3	12681.7				17137.7		20364.8			24310.8
Household Income Per Capita (HIPC) Urban	12546.7	14650.9				19068.8		22451.8			26569.2
Household Income Per Capita (HIPC) Rural	6786.72	7881.09				10691.2		12758			15397
Household Expenditure Per Capita (HEPC) Overall						9985.08		11803.9			13950.7
Household Expenditure Per Capita (HEPC) Urban						10942.3		12883.9			15126.2
Household Expenditure Per Capita (HEPC) Rural						6784.19		7975.61			9347.69
*Source: Department of Statistics Malaysia (DOSM)
Cigarette Consumption (sticks per person/year)	Band		2011	2012	2013	2014	2015	2016	2017	2018	2019
Overall	Ultra-Low		670.18	648.283	621.709	600.386	580.056	560.834	543.13	526.322	513.281
	Lower		767.595	743.69	714.375	691.048	668.828	647.852	628.6	610.356	596.462
	Central		852.883	826.301	793.71	767.772	743.064	719.739	698.33	678.042	662.736
	Upper		938.172	908.955	873.127	844.616	817.459	791.823	768.292	745.995	729.009
Urban	Ultra-Low		706.812	674.673	644.246	615.383	587.953	561.84	536.938	513.155	490.411
	Lower		809.252	773.911	740.462	708.742	678.606	649.924	622.582	596.477	571.518
	Central		899.169	859.901	822.736	787.491	754.006	722.137	691.757	662.751	635.02
	Upper		989.086	945.893	905.012	866.244	829.412	794.358	760.941	729.035	698.522
Rural	Ultra-Low		595.477	591.802	572.485	566.238	561.286	558.332	559.349	562.764	581.978
	Lower		682.643	679.01	657.398	650.762	645.591	642.698	644.36	648.771	671.389
	Central		758.493	754.391	730.315	722.875	717.061	713.776	715.545	720.363	745.988
	Upper		834.342	829.9	803.486	795.374	789.053	785.517	787.548	792.938	820.586
*Source: National Health and Morbidity Survery (NHMS) Malaysia

## Sheet: Figures 1 & 2
RIP Calculation for both Rural and Urban areas
Rural
Year	2000RIP-HIPC	2000RIP-HEPC	ConsumptionRIP-HIPC	ConsumptionRIP-HEPC
2009	0.115
2010	0.108
2011
2012
2013
2014	0.112	0.177	0.278	0.438
2015
2016	0.121	0.194	0.296	0.473
2017
2018
2019	0.104	0.171	0.246	0.405
Urban
Year	2000RIP-HIPC	2000RIP-HEPC	ConsumptionRIP-HIPC	ConsumptionRIP-HEPC
2009	0.062
2010	0.058
2011
2012
2013
2014	0.063	0.11	0.156	0.272
2015
2016	0.069	0.12	0.164	0.286
2017
2018
2019	0.06	0.106	0.134	0.235

## Sheet: Table 5
Note: Household Income Per Capita (HIPC) and Household Expenditure Per Capita (HEPC) provide a more nuanced perspective on cigarette affordability compared to GDP per capita, as they reveal larger shifts in affordability. The results in the tables below were used to calculate the change in affordability, as shown in Table 5 of the manuscript, where the formula is also provided in the table.
Affordability Calculation Using Conventional Method (2000RIP)
		2009	2010	2011	2012	2013	2014	2015	2016	2017	2018	2019
Household Income Per Capita (HIPC)	Overall	0.073	0.067				0.07		0.076			0.066
	Urban	0.062	0.058				0.063		0.069			0.06
	Rural	0.115	0.108				0.112		0.121			0.104
Household Expenses Per Capita (HEPC)	Overall						0.12		0.131			0.115
	Urban						0.11		0.12			0.106
	Rural						0.177		0.194			0.171
Affordability Calculation Using Actual Consumption Estimates (ConsumptionRIP)
		2009	2010	2011	2012	2013	2014	2015	2016	2017	2018	2019
Household Income Per Capita (HIPC)	Overall						0.173		0.182			0.148
	Urban						0.156		0.164			0.134
	Rural						0.278		0.296			0.246
Household Expenses Per Capita (HEPC)	Overall						0.298		0.314			0.259
	Urban						0.272		0.286			0.235
	Rural						0.438		0.473			0.405
